# Supplementary material for: A Simple and Safe Method for Checking the Position of Central Venous Catheters—A New and Reliable Threshold for Right Atrial Swirl Sign in Microbubbles Tests
Source: J Clin Med. 2024 Mar 14;13(6):1657. doi: 10.3390/jcm13061657 (PMC10970920; doi:10.3390/jcm13061657)
Supplement: Supplementary file 1 [file jcm-13-01657-s001.zip]

Archive with 1 entries (1 files):
- jcm-2923055-supplementary.pdf
